# Supplementary material for: Vulnerable, Resilient, or Both? A Qualitative Study of Adaptation Resources and Behaviors to Heat Waves and Health Outcomes of Low-Income Residents of Urban Heat Islands
Source: Int J Environ Res Public Health. 2022 Sep 4;19(17):11090. doi: 10.3390/ijerph191711090 (PMC9517765; doi:10.3390/ijerph191711090)
Supplement: Supplementary file 1 [file ijerph-19-11090-s001.zip]

Archive with 1 entries (1 files):
- ijerph-1849121-supplementary.pdf
